# Supplementary material for: Correlation between Biophysical Properties of Niosomes Elaborated with Chloroquine and Different Tensioactives and Their Transfection Efficiency
Source: Pharmaceutics. 2021 Oct 26;13(11):1787. doi: 10.3390/pharmaceutics13111787 (PMC8623750; doi:10.3390/pharmaceutics13111787)
Supplement: Supplementary file 1 [file pharmaceutics-13-01787-s001.zip]

Archive with 1 entries (1 files):
- pharmaceutics-1424135-supplementary.pdf
